# Supplementary material for: Metformin Attenuates Postinfarction Myocardial Fibrosis and Inflammation in Mice
Source: Int J Mol Sci. 2021 Aug 30;22(17):9393. doi: 10.3390/ijms22179393 (PMC8430638; doi:10.3390/ijms22179393)
Supplement: Supplementary file 1 [file ijms-22-09393-s001.zip]

Archive with 1 entries (1 files):
- ijms-1331036-SI.pdf
